# Supplementary material for: A Simple and Efficient One-Step Synthesis System for Flexible Production of Circular RNA in E. coli
Source: Biomolecules. 2024 Nov 7;14(11):1416. doi: 10.3390/biom14111416 (PMC11592204; doi:10.3390/biom14111416)
Supplement: Supplementary file 1 [file biomolecules-14-01416-s001.zip]

Archive with 2 entries (2 files):
- biomolecules-3210784-SM.pdf
- original image.pdf
